# Supplementary material for: Biocompatibility and Clinical Application of Porous TiNi Alloys Made by Self-Propagating High-Temperature Synthesis (SHS)
Source: Materials (Basel). 2019 Jul 28;12(15):2405. doi: 10.3390/ma12152405 (PMC6696327; doi:10.3390/ma12152405)
Supplement: Supplementary file 1 [file materials-12-02405-s001.zip]

Archive with 1 entries (1 files):
- materials-548945-supplementary.MPG
